# Supplementary material for: Oxytocin Effect on Collective Decision Making: A Randomized Placebo Controlled Study
Source: PLoS One. 2016 Apr 12;11(4):e0153352. doi: 10.1371/journal.pone.0153352 (PMC4829266; doi:10.1371/journal.pone.0153352)
Supplement: S1 Dataset — Whole date table columns are: dyadic treatment (Oxytocin = 1, Placebo = 0), dyad slope (see Methods), better member (Max) slope, worse member (Min) slope, total number of trials performed, number of disagreement trials, number of disagreement arbitrated by Max, number of mind changes during disagreements arbitrated by Max, number of disagreement arbitrated by Min, number of mind changes during disagreements arbitrated by Min, time from beginning of experiment in minutes (experiment starts 25 minutes after administration). Time analysis table include data from the three 12 minutes time windows: win1 [25–36 minutes from administration], win2 [37 48], win 3 [49 60]. Its columns are: treatment, dyad slope (three windows), Max slope (three windows), Min slope (three windows), Number of trials per window, Number of disagreements (three windows), Number of disagreement arbitrated by Max (three windows), Number of Mind Changes by Max (three windows), Number of disagreement arbitrated by Min (three windows), Number of Mind Changes by Min (three windows). (ZIP) [file pone.0153352.s001.zip]

Archive with 5 entries (4 files):
- DataOneWindow.csv
- __MACOSX/
- __MACOSX/._DataOneWindow.csv
- DataThreeWindoww.csv
- __MACOSX/._DataThreeWindoww.csv
