# Supplementary material for: Oxytocin Effect on Collective Decision Making: A Randomized Placebo Controlled Study
Source: PLoS One. 2016 Apr 12;11(4):e0153352. doi: 10.1371/journal.pone.0153352 (PMC4829266; doi:10.1371/journal.pone.0153352)
Supplement: S1 Dataset — Whole date table columns are: dyadic treatment (Oxytocin = 1, Placebo = 0), dyad slope (see Methods), better member (Max) slope, worse member (Min) slope, total number of trials performed, number of disagreement trials, number of disagreement arbitrated by Max, number of mind changes during disagreements arbitrated by Max, number of disagreement arbitrated by Min, number of mind changes during disagreements arbitrated by Min, time from beginning of experiment in minutes (experiment starts 25 minutes after administration). Time analysis table include data from the three 12 minutes time windows: win1 [25–36 minutes from administration], win2 [37 48], win 3 [49 60]. Its columns are: treatment, dyad slope (three windows), Max slope (three windows), Min slope (three windows), Number of trials per window, Number of disagreements (three windows), Number of disagreement arbitrated by Max (three windows), Number of Mind Changes by Max (three windows), Number of disagreement arbitrated by Min (three windows), Number of Mind Changes by Min (three windows). (ZIP) [file pone.0153352.s001.zip › DataOneWindow.csv]

Oxytocin	Dyad Slope	Max Slope	Min Slope	Number of Trials	Number Of Disagreements	Number of disagreement arbitrated by Max	Number of Mind Changes by Max	Number of disagreement arbitrated by Min	Number of Mind Changes by Min	Time to finish experiment (minutes). starts 25 minutes after administration
0	6.7066	5.1353	4.5641	288	95	50	24	45	27	50
1	3.4627	3.9417	0.9638	176	74	32	12	42	28	50
0	4.6824	4.3483	3.7189	288	109	55	23	54	25	50
1	2.2445	2.5742	0.5541	274	109	58	28	51	20	50
1	1.4583	1.5395	0.4957	384	95	42	9	53	32	60
1	3.9892	4.8456	2.9321	320	125	63	48	62	9	40
1	1.618	2.3356	1.0049	320	123	55	4	68	4	40
1	5.6952	4.4263	4.3541	320	100	51	28	49	27	50
0	4.579	4.7633	4.2101	323	99	49	11	50	21	60
0	4.0687	3.3982	2.1807	320	140	71	18	69	44	50
0	3.9508	3.5974	1.6007	320	149	72	24	77	41	50
1	4.9654	4.0833	4.0104	320	100	55	17	45	18	50
1	3.2687	2.1958	1.9516	256	96	48	17	48	28	50
1	4.1358	3.3329	3.1629	320	146	78	36	68	35	60
0	3.8301	7.7072	1.298	320	115	56	42	59	20	40
1	3.212	3.1971	1.508	320	154	83	22	71	52	50
1	5.771	4.4323	4.3147	320	117	57	17	60	32	40
0	4.5262	4.3637	1.9501	320	125	65	15	60	48	50
0	5.7884	5.078	2.6438	320	116	64	25	52	25	70
1	4.1828	4.3698	1.9446	306	136	65	23	71	42	50
1	4.6438	4.9242	3.2527	320	86	41	24	45	19	50
0	3.733	3.98	1.6174	320	135	73	46	62	28	50
0	4.4151	3.0956	3.0463	320	120	56	35	64	25	40
0	3.9349	3.2699	1.6851	320	141	77	23	64	43	40
0	4.5349	2.906	2.8351	320	129	67	35	62	26	50
0	4.3942	4.434	2.1206	320	125	64	16	61	34	50
0	4.4225	3.2671	3.1109	256	101	57	29	44	22	40
1	6.5465	6.4709	2.7362	320	124	64	25	60	45	60
0	3.9686	3.3662	2.4944	320	124	53	28	71	29	60
1	5.0426	3.658	2.9219	320	124	62	16	62	37	50
1	5.9361	5.6378	2.838	320	111	52	16	59	43	50
0	5.1947	3.8758	3.8734	320	119	59	27	60	26	50
1	6.9086	5.0294	4.5755	320	69	39	20	30	17	50
0	5.9207	5.4271	4.466	320	80	45	24	35	20	50
0	7.073	7.2471	2.9895	320	112	49	20	63	32	50
0	6.1013	6.2383	5.6679	320	123	69	34	54	21	70
0	6.7362	6.1968	3.044	320	114	59	29	55	41	40
1	6.73	5.1805	2.4802	320	142	73	30	69	31	60
1	5.338	4.5382	3.701	299	99	46	21	53	35	50
1	3.6464	3.8953	1.137	330	132	72	29	60	30	70
1	4.9294	5.1255	2.5638	320	122	65	42	57	27	60
0	6.522	6.9164	3.6372	320	87	42	16	45	26	60
1	6.7527	5.7162	4.4871	320	99	47	21	52	30	40
