# Supplementary material for: Oxytocin Effect on Collective Decision Making: A Randomized Placebo Controlled Study
Source: PLoS One. 2016 Apr 12;11(4):e0153352. doi: 10.1371/journal.pone.0153352 (PMC4829266; doi:10.1371/journal.pone.0153352)
Supplement: S1 Dataset — Whole date table columns are: dyadic treatment (Oxytocin = 1, Placebo = 0), dyad slope (see Methods), better member (Max) slope, worse member (Min) slope, total number of trials performed, number of disagreement trials, number of disagreement arbitrated by Max, number of mind changes during disagreements arbitrated by Max, number of disagreement arbitrated by Min, number of mind changes during disagreements arbitrated by Min, time from beginning of experiment in minutes (experiment starts 25 minutes after administration). Time analysis table include data from the three 12 minutes time windows: win1 [25–36 minutes from administration], win2 [37 48], win 3 [49 60]. Its columns are: treatment, dyad slope (three windows), Max slope (three windows), Min slope (three windows), Number of trials per window, Number of disagreements (three windows), Number of disagreement arbitrated by Max (three windows), Number of Mind Changes by Max (three windows), Number of disagreement arbitrated by Min (three windows), Number of Mind Changes by Min (three windows). (ZIP) [file pone.0153352.s001.zip › DataThreeWindoww.csv]

Oxytocin	Dyad Slope Win1	Dyad Slope Win2	Dyad Slope Win3	Max Slope Win1	Max Slope Win2	Max Slope Win3	Min Slope Win1	Min Slope Win2	Min Slope Win3	Number of Trials Per Window	Number of Disagreements Win1	Number of Disagreements Win2	Number of Disagreements Win3	Number of disagreement arbitrated by Max Win1	Number of disagreement arbitrated by Max Win2	Number of disagreement arbitrated by Max Win3	Number of Mind Changes by Max Win1	Number of Mind Changes by Max Win2	Number of Mind Changes by Max Win3	Number of disagreement arbitrated by Min Win1	Number of disagreement arbitrated by Min Win2	Number of disagreement arbitrated by Min Win3	Number of Mind Changes by Min Win1	Number of Mind Changes by Min Win2	Number of Mind Changes by Min Win3
0	9.2218	4.3264	8.363	5.473	3.9719	5.7338	5.0633	3.1363	4.8143	57	23	27	21	13	11	10	12	4	5	10	16	11	7	7	6
1	2.6885	2.8359	2.8335	3.3823	4.5075	2.884	1.1901	-0.075	0.8381	35	17	20	18	8	10	12	3	7	9	9	10	6	3	4	3
0	3.1074	8.3386	5.496	4.0459	3.7016	5.9791	2.7289	3.6604	3.6979	57	30	28	22	19	13	12	10	6	7	11	15	10	6	4	6
1	1.0419	1.9678	3.8032	2.0284	2.0833	2.8544	0.3162	0.1984	1.3981	54	27	29	24	11	16	11	3	8	5	16	13	13	5	5	8
1	1.6247	1.4609	1.0931	3.0074	1.7109	1.4211	-0.801	1.1165	-0.2014	64	31	16	17	15	9	9	7	7	7	16	7	8	5	1	1
1	3.4635	5.6623	4.4128	6.2621	5.6732	4.8889	2.5824	4.1141	2.9313	80	37	34	40	17	19	17	3	2	3	20	15	23	13	13	19
1	1.8435	0.8254	1.7255	1.9236	2.3252	3.2377	1.4931	-0.3309	0.8809	80	32	44	36	17	26	21	2	1	2	15	18	15	1	1	1
1	7.506	5.3653	7.3582	5.4067	5.9524	5.916	5.3368	3.2661	2.7825	64	22	30	24	10	14	10	5	6	7	12	16	14	7	7	9
0	5.6915	5.3954	4.3139	5.7346	4.1605	7.0736	5.1636	3.8327	3.6746	53	27	22	16	14	10	7	7	4	2	13	12	9	4	3	1
0	3.8283	5.2362	3.8101	3.4649	3.9635	3.4128	0.7142	3.5824	1.6037	64	31	30	41	16	16	21	14	8	12	15	14	20	3	3	9
0	3.1156	4.4237	4.3694	2.1692	3.3979	7.0587	1.9346	1.9925	1.6417	64	36	35	33	17	17	19	8	5	14	19	18	14	8	5	4
1	4.0083	4.4898	5.1094	4.1976	4.4339	4.0639	2.6681	3.5849	3.5923	64	24	28	25	15	15	13	8	6	7	9	13	12	1	2	2
1	2.0233	4.561	2.8638	1.367	3.9034	2.6006	0.5628	3.2645	1.7395	51	31	20	23	16	11	11	11	2	2	15	9	12	8	5	5
1	5.2697	3.8268	2.8248	3.1493	3.2119	3.164	2.5955	3.1207	2.8995	53	27	31	32	15	16	13	6	10	6	12	15	19	4	6	7
0	3.1319	3.0124	5.9564	6.5603	6.7288	17.5591	0.2033	0.7572	2.5181	80	42	36	28	22	18	15	10	5	4	20	18	13	15	12	10
1	2.2818	3.3516	3.3749	3.1933	3.9846	3.2631	0.1289	1.5233	2.1573	64	45	35	29	22	12	16	17	10	14	23	23	13	8	2	6
1	4.525	5.5631	11.3898	4.0416	4.4271	6.9957	3.8907	4.2274	4.6844	80	34	38	34	19	21	20	5	14	9	15	17	14	7	6	4
0	2.8867	4.8016	6.3485	2.2614	4.5827	7.1402	1.6248	1.2677	2.4064	64	26	37	32	13	19	15	7	15	14	13	18	17	5	7	1
0	3.6039	7.1471	10.0049	2.5618	6.8657	7.4835	1.7371	3.401	3.3806	45	22	17	21	10	8	10	5	3	7	12	9	11	5	3	4
1	3.024	5.691	4.7048	2.6144	5.742	6.243	0.6103	1.6544	2.7846	61	36	32	26	17	17	12	14	9	7	19	15	14	6	3	7
1	6.1338	4.4466	5.0049	3.9632	5.1899	5.7876	3.9066	2.9455	4.3794	64	22	20	20	8	6	15	5	3	3	14	14	5	9	9	2
0	3.5408	3.2663	4.0999	4.3198	5.0238	3.7152	0.7284	1.0276	3.1721	64	38	37	23	19	17	14	10	8	12	19	20	9	8	12	1
0	3.5528	3.8353	7.037	3.0647	3.7755	4.551	2.8004	1.4141	3.4496	80	40	43	26	22	25	10	12	14	8	18	18	16	5	9	4
0	3.1655	3.6648	4.596	2.3135	3.298	4.6456	1.7127	1.0751	2.2322	80	39	47	42	15	24	21	10	18	13	24	23	21	5	7	7
0	5.0451	4.3119	4.9187	3.9024	2.7545	3.3088	2.5621	1.9242	2.9597	64	27	34	30	12	16	15	7	9	4	15	18	15	9	7	5
0	3.5501	5.9606	4.4467	5.3522	3.5807	4.0521	1.1888	2.6129	2.1768	64	31	33	30	13	16	14	5	9	10	18	17	16	6	6	1
0	4.4889	7.4956	3.2607	3.926	4.2595	3.9997	2.4184	3.7825	2.4173	64	29	27	31	11	17	16	7	10	7	18	10	15	10	5	9
1	6.1978	4.8677	9.5557	7.4246	6.3719	5.6017	2.9049	1.9378	3.5064	53	26	23	24	13	6	15	8	5	13	13	17	9	4	6	4
0	2.8859	4.9067	3.6628	2.8723	4.666	2.976	1.8376	2.8633	2.5737	53	27	24	17	17	14	6	9	3	5	10	10	11	5	5	6
1	4.7637	6.8285	4.58	3.9738	5.4062	2.926	2.1433	3.6869	1.882	64	30	30	29	14	14	16	10	9	10	16	16	13	4	2	5
1	6.7192	4.8915	5.445	5.2102	5.9714	4.5583	1.8463	2.6483	3.6257	64	33	26	22	19	11	14	13	9	10	14	15	8	6	5	1
0	3.8753	7.0296	5.1908	3.6922	6.1129	3.9938	2.7603	3.7418	3.7291	64	29	27	29	14	12	13	6	4	7	15	15	16	4	4	6
1	7.0012	5.2475	10.4697	5.6545	4.5862	7.8169	3.0121	4.4848	6.656	64	22	21	14	9	7	6	5	5	4	13	14	8	6	6	5
0	7.2304	6.0068	6.0936	4.397	6.9578	6.6012	4.2902	4.5208	4.4511	64	25	17	18	14	10	6	5	7	4	11	7	12	4	4	7
0	4.9738	7.0994	9.6763	4.69	8.4608	7.8906	3.7207	3.2378	3.23	64	31	25	30	16	13	18	9	5	8	15	12	12	8	4	3
0	10.484	4.5493	3.8158	14.2259	6.0165	5.5022	10.3096	4.5902	4.6898	45	17	23	26	8	8	11	4	3	5	9	15	15	4	7	6
0	5.8113	6.4253	7.8489	5.6996	5.4317	7.4449	3.3312	2.4221	3.5111	80	33	37	34	14	17	19	6	15	16	19	20	15	10	12	5
1	9.4638	6.8517	7.46	5.6714	4.6228	5.3826	1.2301	3.0432	2.9025	53	31	27	26	16	10	15	6	5	5	15	17	11	4	10	4
1	4.4645	5.5422	7.7968	5.1395	7.7838	4.0877	4.4066	3.2198	3.648	59	18	21	27	12	11	13	9	7	7	6	10	14	2	5	6
1	3.5289	3.0845	2.7537	2.6268	3.859	3.0769	1.5628	2.2587	0.0265	47	18	18	29	7	9	13	1	2	8	11	9	16	5	2	5
1	5.5077	6.1565	4.5818	4.2201	6.2152	7.0534	3.266	4.6328	1.8097	53	28	23	23	15	10	9	6	6	4	13	13	14	11	8	5
0	9.0012	5.1685	7.0839	8.0966	5.7236	7.3002	4.3365	2.826	3.5478	53	16	20	18	8	11	9	5	7	5	8	9	9	2	5	1
1	5.6064	6.5591	12.0743	8.6804	5.2487	7.8932	3.7306	3.6107	4.8088	80	26	35	31	16	20	16	11	12	7	10	15	15	4	7	7
